# Supplementary material for: Copy number gain of pro-inflammatory genes in patients with HBV-related acute-on-chronic liver failure
Source: BMC Med Genomics. 2020 Dec 1;13:180. doi: 10.1186/s12920-020-00835-5 (PMC7709420; doi:10.1186/s12920-020-00835-5)
Supplement: Supplementary file 2 — Additional file 2. Basic information of the participants used in this study. [file 12920_2020_835_MOESM2_ESM.xlsx]

## Sheet: Sheet1
Additional file 2 Basic information of the participants used in this study.
Samples	Cases/Controls	Sex
S1	cases	male
S2	cases	male
S3	cases	male
S4	cases	male
S5	cases	male
S6	cases	male
S7	cases	male
S8	cases	male
S9	cases	male
S10	cases	male
S11	cases	male
S12	cases	male
S13	cases	male
S14	cases	male
S15	cases	male
S16	cases	male
S17	cases	male
S18	cases	male
S20	cases	male
S21	cases	male
S22	cases	male
S23	cases	male
S24	cases	male
S25	cases	male
S26	cases	male
S27	cases	male
S28	cases	male
S29	cases	male
S30	cases	male
S31	cases	male
S32	cases	male
S33	cases	male
S34	cases	male
S35	cases	female
S36	cases	male
S37	cases	male
S39	cases	male
S40	cases	male
S41	cases	male
S42	cases	male
S43	cases	male
S44	cases	male
S45	cases	male
S48	cases	male
S97	cases	female
S98	cases	female
S99	cases	female
S100	cases	male
S101	cases	female
S102	cases	male
S103	cases	male
S104	cases	male
S105	cases	female
S106	cases	female
S107	cases	female
S108	cases	female
S110	cases	female
S111	cases	male
S112	cases	male
S113	cases	male
S114	cases	male
S115	cases	male
S116	cases	male
S118	cases	male
S119	cases	male
S120	cases	male
S123	cases	male
S124	cases	male
S126	cases	female
S127	cases	male
S128	cases	male
S129	cases	male
S130	cases	male
S131	cases	female
S132	cases	male
S133	cases	male
S134	cases	male
S135	cases	female
S136	cases	male
S137	cases	male
S138	cases	male
S139	cases	male
S140	cases	male
S141	cases	male
S142	cases	male
S143	cases	female
S144	cases	female
S193	cases	male
S194	cases	male
S195	cases	male
S196	cases	male
S197	cases	male
S198	cases	female
S199	cases	male
S200	cases	male
S201	cases	male
S202	cases	male
S203	cases	female
S204	cases	male
S205	cases	male
S206	cases	male
S207	cases	male
S208	cases	male
S209	cases	male
S210	cases	male
S212	cases	male
S213	cases	male
S214	cases	male
S215	cases	female
S216	cases	male
S217	cases	male
S218	cases	male
S219	cases	male
S220	cases	male
S221	cases	male
S222	cases	female
S223	cases	male
S224	cases	male
S225	cases	female
S226	cases	male
S227	cases	male
S228	cases	male
S229	cases	female
S230	cases	male
S231	cases	female
S232	cases	male
S233	cases	male
S234	cases	male
S235	cases	male
S236	cases	male
S237	cases	male
S238	cases	male
S239	cases	male
S240	cases	male
S289	cases	male
S290	cases	female
S291	cases	male
S292	cases	male
S293	cases	male
S294	cases	male
S295	cases	male
S296	cases	male
S297	cases	male
S298	cases	male
S299	cases	male
S300	cases	male
S301	cases	male
S302	cases	male
S303	cases	male
S304	cases	female
S305	cases	male
S306	cases	male
S307	cases	male
S308	cases	male
S309	cases	male
S310	cases	male
S311	cases	male
S312	cases	male
S313	cases	male
S314	cases	female
S315	cases	male
S316	cases	male
S318	cases	male
S333	cases	male
S334	cases	male
S335	cases	male
S385	cases	female
S386	cases	male
S388	cases	male
S389	cases	male
S391	cases	male
S392	cases	male
S393	cases	female
S394	cases	male
S395	cases	male
S396	cases	male
S397	cases	male
S398	cases	male
S399	cases	male
S400	cases	male
S401	cases	male
S402	cases	male
S403	cases	female
S404	cases	male
S405	cases	male
S406	cases	male
S407	cases	male
S408	cases	male
S409	cases	male
S410	cases	male
S411	cases	male
S413	cases	male
S414	cases	male
S415	cases	female
S417	cases	male
S419	cases	male
S420	cases	male
S421	cases	male
S422	cases	male
S424	cases	male
S425	cases	male
S426	cases	female
S427	cases	male
S428	cases	male
S429	cases	male
S431	cases	male
S432	cases	male
S481	cases	male
S482	cases	male
S483	cases	male
S484	cases	male
S485	cases	male
S486	cases	male
S487	cases	female
S488	cases	male
S489	cases	male
S490	cases	male
S491	cases	male
S492	cases	male
S493	cases	male
S494	cases	male
S495	cases	male
S496	cases	male
S497	cases	male
S498	cases	male
S499	cases	male
S500	cases	male
S501	cases	male
S502	cases	female
S503	cases	male
S504	cases	male
S505	cases	female
S506	cases	male
S507	cases	female
S508	cases	male
S509	cases	male
S510	cases	male
S511	cases	male
S512	cases	male
S513	cases	male
S514	cases	male
S515	cases	male
S516	cases	male
S517	cases	male
S518	cases	female
S519	cases	male
S520	cases	male
S521	cases	male
S522	cases	female
S523	cases	female
S524	cases	male
S525	cases	male
S526	cases	male
S527	cases	female
S528	cases	male
S577	cases	male
S578	cases	male
S579	cases	male
S581	cases	male
S583	cases	male
S584	cases	male
S585	cases	male
S586	cases	male
S587	cases	female
S588	cases	male
S589	cases	male
S590	cases	male
S591	cases	female
S592	cases	male
S593	cases	male
S594	cases	male
S595	cases	male
S596	cases	male
S597	cases	female
S598	cases	male
S599	cases	male
S600	cases	male
S601	cases	male
S602	cases	male
S603	cases	male
S604	cases	male
S605	cases	male
S606	cases	male
S607	cases	female
S608	cases	male
S609	cases	male
S610	cases	male
S611	cases	male
S612	cases	male
S613	cases	male
S614	cases	male
S615	cases	female
S616	cases	male
S617	cases	male
S618	cases	male
S619	cases	male
S620	cases	male
S621	cases	male
S622	cases	female
S623	cases	male
S624	cases	male
S673	cases	male
S674	cases	male
S676	cases	female
S677	cases	female
S678	cases	male
S679	cases	male
S680	cases	female
S681	cases	male
S682	cases	male
S683	cases	male
S684	cases	male
S685	cases	male
S686	cases	male
S687	cases	female
S688	cases	male
S689	cases	male
S690	cases	male
S692	cases	male
S693	cases	male
S694	cases	male
S695	cases	male
S696	cases	male
S697	cases	male
S698	cases	male
S699	cases	male
S700	cases	male
S702	cases	male
S703	cases	male
S704	cases	male
S705	cases	male
S706	cases	male
S710	cases	male
S712	cases	male
S713	cases	male
S714	cases	male
S715	cases	male
S716	cases	male
S717	cases	male
S718	cases	male
S719	cases	male
S720	cases	male
S769	cases	male
S770	cases	male
S771	cases	male
S773	cases	female
S774	cases	male
S775	cases	male
S776	cases	male
S777	cases	male
S778	cases	male
S779	cases	male
S780	cases	female
S781	cases	female
S782	cases	male
S784	cases	male
S786	cases	male
S787	cases	male
S789	cases	female
S790	cases	male
S791	cases	male
S792	cases	male
S793	cases	male
S794	cases	female
S796	cases	male
S798	cases	female
S799	cases	male
S800	cases	male
S805	cases	male
S806	cases	male
S807	cases	male
S808	cases	male
S809	cases	male
S810	cases	male
S811	cases	male
S812	cases	male
S813	cases	male
S814	cases	male
S815	cases	male
S816	cases	male
S817	cases	male
S818	cases	male
S819	cases	male
S820	cases	male
S821	cases	male
S822	cases	male
S823	cases	male
S824	cases	male
S825	cases	male
S49	controls	male
S50	controls	male
S51	controls	male
S52	controls	male
S53	controls	male
S55	controls	male
S56	controls	male
S58	controls	male
S59	controls	male
S60	controls	male
S61	controls	male
S62	controls	male
S63	controls	male
S64	controls	male
S65	controls	male
S66	controls	male
S67	controls	male
S68	controls	male
S69	controls	male
S70	controls	male
S71	controls	male
S72	controls	male
S73	controls	male
S74	controls	male
S75	controls	male
S76	controls	male
S77	controls	male
S78	controls	male
S79	controls	male
S80	controls	male
S81	controls	male
S82	controls	male
S83	controls	male
S84	controls	male
S85	controls	male
S86	controls	male
S87	controls	male
S88	controls	male
S89	controls	male
S90	controls	male
S91	controls	male
S92	controls	female
S93	controls	male
S94	controls	female
S95	controls	male
S96	controls	male
S145	controls	male
S146	controls	male
S147	controls	male
S148	controls	male
S149	controls	male
S150	controls	male
S151	controls	male
S152	controls	male
S153	controls	male
S154	controls	male
S155	controls	male
S156	controls	male
S157	controls	male
S158	controls	male
S159	controls	male
S160	controls	male
S162	controls	male
S163	controls	male
S164	controls	male
S165	controls	female
S166	controls	male
S167	controls	male
S168	controls	male
S171	controls	male
S172	controls	male
S173	controls	male
S174	controls	male
S175	controls	male
S176	controls	male
S177	controls	male
S178	controls	male
S179	controls	male
S181	controls	male
S182	controls	male
S183	controls	female
S184	controls	female
S185	controls	female
S186	controls	female
S187	controls	female
S188	controls	female
S189	controls	female
S190	controls	female
S191	controls	female
S192	controls	female
S241	controls	female
S242	controls	female
S243	controls	female
S244	controls	female
S245	controls	female
S246	controls	female
S247	controls	female
S248	controls	female
S249	controls	female
S251	controls	female
S252	controls	female
S253	controls	female
S254	controls	female
S255	controls	female
S256	controls	female
S257	controls	female
S258	controls	female
S259	controls	female
S260	controls	female
S261	controls	male
S262	controls	female
S263	controls	female
S264	controls	female
S266	controls	female
S267	controls	female
S268	controls	female
S270	controls	male
S272	controls	male
S273	controls	male
S274	controls	male
S275	controls	male
S276	controls	male
S277	controls	male
S278	controls	male
S279	controls	male
S280	controls	male
S283	controls	male
S284	controls	male
S285	controls	male
S286	controls	male
S287	controls	male
S288	controls	male
S337	controls	male
S338	controls	male
S339	controls	male
S340	controls	male
S341	controls	male
S342	controls	male
S343	controls	male
S344	controls	male
S345	controls	male
S346	controls	male
S347	controls	male
S348	controls	male
S349	controls	male
S350	controls	male
S351	controls	male
S352	controls	male
S353	controls	male
S354	controls	male
S355	controls	male
S356	controls	male
S357	controls	male
S358	controls	male
S359	controls	male
S360	controls	male
S361	controls	male
S362	controls	male
S363	controls	male
S364	controls	male
S365	controls	male
S366	controls	male
S367	controls	male
S368	controls	male
S369	controls	male
S370	controls	male
S371	controls	male
S372	controls	male
S373	controls	male
S374	controls	male
S375	controls	male
S376	controls	male
S377	controls	male
S378	controls	male
S379	controls	male
S380	controls	male
S381	controls	male
S382	controls	male
S383	controls	male
S384	controls	male
S433	controls	male
S434	controls	male
S435	controls	male
S436	controls	male
S437	controls	male
S438	controls	male
S439	controls	male
S440	controls	male
S441	controls	male
S442	controls	male
S443	controls	male
S444	controls	male
S445	controls	male
S446	controls	male
S447	controls	male
S448	controls	male
S449	controls	male
S450	controls	male
S451	controls	male
S452	controls	male
S453	controls	male
S455	controls	male
S456	controls	male
S458	controls	male
S459	controls	male
S460	controls	male
S461	controls	male
S462	controls	male
S463	controls	male
S464	controls	male
S465	controls	male
S466	controls	male
S467	controls	male
S468	controls	male
S469	controls	male
S470	controls	male
S471	controls	male
S472	controls	male
S473	controls	male
S474	controls	male
S475	controls	male
S476	controls	male
S477	controls	male
S478	controls	male
S479	controls	male
S480	controls	male
S529	controls	male
S530	controls	male
S531	controls	male
S532	controls	male
S533	controls	male
S534	controls	male
S535	controls	male
S536	controls	male
S537	controls	male
S538	controls	male
S539	controls	male
S540	controls	male
S541	controls	male
S542	controls	male
S543	controls	male
S544	controls	male
S545	controls	male
S546	controls	male
S547	controls	male
S548	controls	male
S549	controls	male
S550	controls	male
S551	controls	male
S552	controls	male
S553	controls	male
S554	controls	male
S555	controls	female
S557	controls	male
S559	controls	male
S560	controls	male
S561	controls	male
S562	controls	male
S563	controls	male
S564	controls	female
S565	controls	male
S566	controls	male
S567	controls	male
S568	controls	male
S569	controls	male
S571	controls	male
S572	controls	male
S573	controls	male
S574	controls	male
S575	controls	male
S576	controls	male
S625	controls	male
S626	controls	male
S627	controls	male
S628	controls	male
S629	controls	male
S630	controls	female
S631	controls	male
S633	controls	male
S634	controls	male
S635	controls	male
S636	controls	male
S637	controls	male
S638	controls	male
S639	controls	female
S640	controls	male
S641	controls	male
S642	controls	male
S643	controls	female
S644	controls	male
S645	controls	female
S646	controls	male
S647	controls	female
S648	controls	male
S649	controls	male
S650	controls	female
S651	controls	male
S652	controls	male
S653	controls	female
S654	controls	male
S655	controls	female
S726	controls	male
S727	controls	male
S728	controls	male
S729	controls	male
S730	controls	female
S731	controls	female
S732	controls	male
S733	controls	male
S734	controls	male
S735	controls	female
S736	controls	male
S737	controls	male
S738	controls	male
S739	controls	male
S740	controls	male
S741	controls	female
S742	controls	male
S745	controls	female
S748	controls	male
S749	controls	male
S750	controls	female
S751	controls	female
S752	controls	male
S753	controls	male
S756	controls	male
S757	controls	female
S758	controls	male
S759	controls	male
S761	controls	male
S763	controls	female
S764	controls	female
S765	controls	male
S767	controls	male
S768	controls	male
S827	controls	female
S828	controls	male
S829	controls	male
S830	controls	male
S835	controls	male
S837	controls	male
S838	controls	male
S839	controls	male
S845	controls	male
S850	controls	male
S851	controls	male
S852	controls	male
S855	controls	female
S856	controls	male
S857	controls	male
S858	controls	male
S859	controls	male
S860	controls	female
S861	controls	male
S862	controls	male
S556	controls	male
S632	controls	female
S657	controls	female
S658	controls	female
S659	controls	male
S660	controls	male
S661	controls	male
S662	controls	male
S663	controls	male
S664	controls	male
S666	controls	male
S667	controls	male
S668	controls	male
S669	controls	male
S670	controls	male
S671	controls	female
S672	controls	female
S721	controls	male
S723	controls	female
S746	controls	female
S747	controls	male
S754	controls	male
S760	controls	male
S762	controls	male
S766	controls	male
S831	controls	male
S832	controls	female
S833	controls	male
S834	controls	male
S836	controls	male
S841	controls	male
S842	controls	male
S847	controls	male
S848	controls	male
S849	controls	male
S853	controls	female

## Sheet: Sheet2
Genotyping platform
Age (years, mean±SD)
Male, n (%)
BMI (mean±SD)
HBsAg positive, n (%)
HBeAg positive, n (%)
HBV DNA (Log10copies/mL, mean±SD)
ALT (IU/L, mean±SD)
TBil (μmol/L, mean±SD)
PT (s, mean±SD)
INR (mean±SD)
MELD score (mean±SD)
